# Supplementary material for: An Atypical Case of Pancreatic Cancer with Mesenchymal Differentiation in a Patient with Primary Lung Adenocarcinoma: Insights into Tumor Biology and Novel Therapeutic Pathways
Source: Diagnostics (Basel). 2024 Nov 9;14(22):2512. doi: 10.3390/diagnostics14222512 (PMC11592984; doi:10.3390/diagnostics14222512)
Supplement: Supplementary file 1 [file diagnostics-14-02512-s001.zip]

Archive with 1 entries (1 files):
- diagnostics-3225384-supplementary.pdf
